# Supplementary material for: Peptides against Low Density Lipoprotein (LDL) Aggregation Inhibit Intracellular Cholesteryl Ester Loading and Proliferation of Pancreatic Tumor Cells
Source: Cancers (Basel). 2022 Feb 11;14(4):890. doi: 10.3390/cancers14040890 (PMC8869901; doi:10.3390/cancers14040890)
Supplement: Supplementary file 1 [file cancers-14-00890-s001.zip]

Archive with 2 entries (2 files):
- cancers-1588998-supp/cancers-1588998-supplementary-final.pdf
- cancers-1588998-supp/File S1-final.xlsx
