# Supplementary material for: Peptides against Low Density Lipoprotein (LDL) Aggregation Inhibit Intracellular Cholesteryl Ester Loading and Proliferation of Pancreatic Tumor Cells
Source: Cancers (Basel). 2022 Feb 11;14(4):890. doi: 10.3390/cancers14040890 (PMC8869901; doi:10.3390/cancers14040890)
Supplement: Supplementary file 1 [file cancers-14-00890-s001.zip › cancers-1588998-supp/File S1-final.xlsx]

## Sheet: RAW DATA
RAW DATA PANC-1 CONCENTRATION (counts/mL)
	Time 0h	TOTAL	LIVE	DEAD	SUM	%LIVE	%DEAD	TOTAL
		60700	52400	8250	60650	86.3974	13.6026	100
		55100	47200	7950	55150	85.5848	14.4152	100
		49200	41800	7300	49100	85.1324	14.8676	100
		60400	52500	7900	60400	86.9205	13.0795	100
	Mean	56350	48475	7850	56325	86.0088	13.9912	100
	SD	5416.33	5092.07	397.911	5443.42	0.80211	0.80211	8.20464e-15
											TOTAL	LIVE	DEAD	SUM	%LIVE	%DEAD	TOTAL			TOTAL	LIVE	DEAD	SUM	%LIVE	%DEAD	TOTAL
noLDL	Time 24h	89500	80100	9360	89460	89.5372	10.4628	100		Time 48h	115000	95550	18950	114500	83.4498	16.5502	100		Time 72h	113000	93000	19800	112800	82.4468	17.5532	100
		81700	73300	8330	81630	89.7954	10.2046	100		noLDL	119000	99800	18750	118550	84.1839	15.8161	100		noLDL	106000	84400	22000	106400	79.3233	20.6767	100
		65500	58600	6760	65360	89.6573	10.3427	100			109000	99700	8970	108670	91.7457	8.25435	100			101600	86700	14450	101150	85.7143	14.2857	100
		94900	85200	9740	94940	89.7409	10.2591	100			115000	89500	8950	98450	90.9091	9.09091	100
		108000	97500	10700	108200	90.1109	9.88909	100
		63900	52600	11300	63900	82.3161	17.6839	100
	Mean	83916.7	74550	9365	83915	88.5263	11.4737	100		Mean	114500	96137.5	13905	110042	87.5721	12.4279	100		Mean	106867	88033.3	18750	106783	82.4948	17.5052	100
	SD	17184.7	16785.1	1644.65	17275.2	3.04842	3.04842	6.35529e-15		SD	4123.11	4847.92	5710.58	8727.67	4.35995	4.35995	8.20464e-15		SD	5749.2	4452.34	3882.98	5834.45	3.19576	3.19576	0
nLDL	Time 24h	101000	86200	14800	101000	85.3465	14.6535	100		Time 48h	138000	94400	39600	134000	70.4478	29.5522	100		Time 72h	150000	119000	29900	148900	79.9194	20.0806	100
		106000	97300	6000	103300	94.1917	5.80833	100		nLDL	153000	115000	34900	149900	76.7178	23.2822	100		nLDL	159000	123000	36100	159100	77.3099	22.6901	100
		107000	99600	6260	105860	94.0865	5.91347	100			132000	117000	15200	132200	88.5023	11.4977	100			139000	118500	20250	138750	85.4054	14.5946	100
		90750	83500	6140	89640	93.1504	6.84962	100			110000	97200	12800	110000	88.3636	11.6364	100
		92700	85000	7550	92550	91.8422	8.15775	100
		92100	84400	7250	91650	92.0895	7.91053	100
	Mean	98258.3	89333.3	8000	97333.3	91.7845	8.21553	100		Mean	133250	105900	25625	131525	81.0079	18.9921	100		Mean	149333	120167	28750	148917	80.8782	19.1218	100
	SD	7335.69	7153.09	3390.93	6871.94	3.30161	3.30161	0		SD	17839.6	11746.8	13595.2	16406.8	8.94788	8.94788	0		SD	10016.7	2466.44	7987.33	10175	4.13206	4.13206	0
nLDL DP3	Time 24h	92600	80900	11160	92060	87.8775	12.1225	100		Time 48h	141000	119000	2200	121200	98.1848	1.81518	100		Time 72h	163000	124000	39300	163300	75.9339	24.0661	100
		84600	79800	3000	82800	96.3768	3.62319	100		nLDL DP3	122000	98600	2300	100900	97.7205	2.27948	100		nLDL DP3	136000	96000	39200	135200	71.0059	28.9941	100
		95300	87000	7432	94432	92.1298	7.87021	100			122345	106500	15440	121940	87.338	12.662	100			134000	109150	24800	133950	81.4856	18.5144	100
	Mean	90833.3	82566.7	7197.33	89764	92.128	7.87198	100		Mean	128448	108033	6646.67	114680	94.4145	5.58554	100		Mean	144333	109717	34433.3	144150	76.1418	23.8582	100
	SD	5564.47	3878.57	4085.06	6146.51	4.24967	4.24967	0		SD	10871.4	10286.1	7615.41	11939.6	6.13276	6.13276	0		SD	16196.7	14008.6	8342.86	16596.2	5.24295	5.24295	0
nLDL IP321	Time 24h	82600	73200	8200	81400	89.9263	10.0737	100		Time 48h	127000	109000	18300	127300	85.6245	14.3755	100		Time 72h	145000	102000	42800	144800	70.442	29.558	100
		91000	83200	7750	90950	91.4788	8.52117	100		nLDL IP321	119000	100000	19000	119000	84.0336	15.9664	100		nLDL IP321	134000	92000	41500	133500	68.9139	31.0861	100
		89950	79500	10440	89940	88.3923	11.6077	100			124600	112750	11250	124000	90.9274	9.07258	100			121000	95650	24650	120300	79.5096	20.4904	100
	Mean	87850	78633.3	8796.67	87430	89.9325	10.0675	100		Mean	123533	107250	16183.3	123433	86.8618	13.1382	100		Mean	133333	96550	36316.7	132867	72.9551	27.0449	100
	SD	4576.84	5056.02	1440.84	5246.49	1.5433	1.5433	0		SD	4105.28	6552.67	4286.7	4178.92	3.60963	3.60963	1.00486e-14		SD	12013.9	5060.39	10124.5	12262.3	5.72749	5.72749	0
AgLDL	Time 24h	86850	77700	7410	85110	91.2936	8.70638	100		Time 48h	209000	166000	35700	201700	82.3004	17.6996	100		Time 72h	217000	124000	92600	216600	57.2484	42.7516	100
		111600	100500	9360	109860	91.4801	8.51993	100		AgLDL	221000	181000	36600	217600	83.1801	16.8199	100		AgLDL	177650	145000	32000	177000	81.9209	18.0791	100
		89100	86250	2415	88665	97.2763	2.72374	100			188600	148800	39800	188600	78.8971	21.1029	100			163000	119500	41750	161250	74.1085	25.8915	100
		83400	80700	2355	83055	97.1645	2.83547	100			191200	152000	39200	191200	79.4979	20.5021	100
		85333	78000	5466	83466	93.4512	6.54877	100
		83000	76133	6200	82333	92.4696	7.53039	100
	Mean	89880.5	83213.8	5534.33	88748.2	93.8559	6.14411	100		Mean	202450	161950	37825	199775	80.9689	19.0311	100		Mean	185883	129500	55450	184950	71.0926	28.9074	100
	SD	10877	9187.75	2772.73	10587	2.71814	2.71814	6.35529e-15		SD	15333.9	14733.5	1983.89	13163.7	2.09114	2.09114	0		SD	27925.6	13610.7	32540.1	28518.5	12.6097	12.6097	1.00486e-14
AgLDL DP3	Time 24h	88800	81600	6150	87750	92.9915	7.00855	100		Time 48h	168000	137000	28900	165900	82.5799	17.4201	100		Time 72h	137000	91000	45800	136800	66.5205	33.4795	100
		70500	62700	6810	69510	90.2028	9.79715	100		AgLdL dp3	164000	124000	38200	162200	76.4488	23.5512	100		AgLdL dp3	133000	94000	38500	132500	70.9434	29.0566	100
		56400	48000	7560	55560	86.3931	13.6069	100			164000	140000	24300	164300	85.21	14.79	100			116900	95900	20100	116000	82.6724	17.3276	100
		97600	87600	8100	95700	91.5361	8.46395	100
		77850	63450	8340	71790	88.3828	11.6172	100
	Mean	78230	68670	7392	76062	89.9012	10.0988	100		Mean	165333	133667	30466.7	164133	81.4129	18.5871	100		Mean	128967	93633.3	34800	128433	73.3788	26.6212	100
	SD	15995.1	15934.8	909.599	15841.2	2.59451	2.59451	7.10543e-15		SD	2309.4	8504.9	7081.2	1855.62	4.49564	4.49564	0		SD	10639.7	2470.49	13243.5	10980.1	8.34683	8.34683	0
AgLDL IP321	Time 24h	89200	82400	5880	88280	93.3394	6.66063	100		Time 48h	224000	178600	45360	223960	79.7464	20.2536	100		Time 72h	173000	120000	53600	173600	69.1244	30.8756	100
		115600	111200	3500	114700	96.9486	3.05144	100		AgLDL IP321	209000	167077	40923	208000	80.3255	19.6745	100		AgLDL IP321	164500	132700	31300	164000	80.9146	19.0854	100
		68000	62600	4620	67220	93.127	6.87295	100			236000	214000	21200	235200	90.9864	9.01361	100			165000	122000	38000	160000	76.25	23.75	100
		119000	108900	7900	116800	93.2363	6.7637	100
		106600	95200	8940	104140	91.4154	8.5846	100
		79600	71600	7240	78840	90.8168	9.18316	100
	Mean	96333.3	88650	6346.67	94996.7	93.1473	6.85275	100		Mean	223000	186559	35827.7	222387	83.6861	16.3139	100		Mean	167500	124900	40966.7	165867	75.4297	24.5703	100
	SD	20610.9	19848.6	2061.02	20124.1	2.14128	2.14128	0		SD	13527.7	24453	12860.7	13668.1	6.32888	6.32888	1.42109e-14		SD	4769.7	6828.62	11442.2	6989.52	5.93776	5.93776	0
STATISTICS
	P value 24h	TOTAL	LIVE	DEAD						P value 48h	TOTAL	LIVE	DEAD						P value 72h	TOTAL	LIVE	DEAD
	no LDL vs nLDL	0.089507	0.075286	0.395816						no LDL vs nLDL	0.0864716	0.175337	0.163027						no LDL vs nLDL	0.00311695	0.000397259	0.122921
	noLDL vs agLDL	0.489022	0.293365	0.0155488						noLDL vs agLDL	3.22204e-05	0.000146461	0.000216108						noLDL vs agLDL	0.00864669	0.00740939	0.124418
	nLDL vs agLDL	0.148839	0.226974	0.198004						nLDL vs agLDL	0.00106893	0.00100857	0.126083						nLDL vs agLDL	0.0997751	0.307425	0.239638
	agLDL vs agLDL +DP3	0.184742	0.0898438	0.188072						agLDL vs agLDL +DP3	0.00972055	0.0324388	0.0975169						agLDL vs agLDL +DP3	0.0299655	0.0108983	0.366211
	agLDL vs agLDL +321	0.513013	0.556228	0.57738						agLDL vs agLDL +321	0.125457	0.154512	0.764823						agLDL vs agLDL +321	0.323932	0.628465	0.507343
	agLDL DP3 vs agLDL 321	0.144352	0.103465	0.323159						agLDL DP3 vs agLDL 321	0.00189361	0.024045	0.561429						agLDL DP3 vs agLDL 321	0.00461069	0.00172746	0.574648
															Statistics
															Dead cells
															noLDL	48h vs 72h	0.265335
															nLDL	48h vs 72h	0.740378
															AgLDL	48h vs 72h	0.314313
